# Supplementary material for: Integrative analysis of ferroptosis in the hypoxic microenvironment of gastric cancer unveils the immune landscape and personalized therapeutic strategies
Source: Front Oncol. 2025 Jan 13;14:1499580. doi: 10.3389/fonc.2024.1499580 (PMC11769819; doi:10.3389/fonc.2024.1499580)
Supplement: Supplementary file 5 [file Table1.xlsx]

## Sheet: FRGs
Gene
ABCC1
ABHD12
ACADSB
ACO1
ACOT1
ACSF2
ACSL3
ACSL4
ACVR1B
AEBP2
AGPAT3
AGPS
AHCY
AIFM2
AKR1C1
AKR1C2
AKR1C3
ALB
ALDH3A2
ALOX12
ALOX12B
ALOX15
ALOX15B
ALOX5
ALOXE3
AMN
ANGPTL7
ANO6
AQP3
AQP5
AQP8
AR
ARF6
ARNTL
ARRDC3
ASNS
ATF2
ATF3
ATF4
ATG13
ATG16L1
ATG3
ATG4D
ATG5
ATG7
ATM
ATP5MC3
ATP6V1G2
AURKA
BACH1
BAP1
BCAT2
BECN1
BID
BNIP3
BRD2
BRD3
BRD4
BRD7
BRDT
BRPF1
CA9
CAPG
CARS1
CAV1
CBS
CD44
CD82
CDCA3
CDH1
CDKN1A
CDKN2A
CDO1
CEBPG
CGAS
CHAC1
CHMP5
CHMP6
CHP1
CircIL4R
circ-TTBK2
CISD1
CISD2
CP
CS
CTSB
CXCL2
CYB5R1
CYBB
CYP4F8
DAZAP1
DCAF7
DDIT3
DDIT4
DECR1
DLD
DNAJB6
DPP4
DRD4
DRD5
DUOX1
DUOX2
DUSP1
EGFR
EGLN2
EIF2AK4
EIF2S1
ELAVL1
ELOVL5
EMC2
ENPP2
EPAS1
EPT1
FADS1
FADS2
FANCD2
FAR1
FBW7
FBXW7
Fer1HCH
FH
FLT3
FNDC5
FTH1
FTL
FTMT
FXN
FZD7
G6PD
G6PDX
GABARAPL1
GABARAPL2
GABPB1
GCH1
GCLC
GDF15
GLRX5
GLS2
GLUT13
GOT1
GPAT4
GPT2
GPX2
GPX4
GRIA3
GSK3B
HAMP
HBA1
HCAR1
HDDC3
HELLS
HERPUD1
HIC1
HIF1A
HILPDA
HMGB1
HMOX1
HNF4A
HRAS
HSD17B11
HSF1
HSPA5
HSPB1
IDH1
IDH2
IFNG
IL1B
IL33
IL6
INTS2
IREB2
ISCU
JDP2
JUN
KDM3B
KEAP1
KIM-1
KLHL24
KRAS
LAMP2
LCE2C
LIG3
LOC284561
LOC390705
LONP1
LPCAT3
LPIN1
LRRFIP1
LURAP1L
LYRM1
MAFG
MAP1LC3A
MAP3K11
MAP3K5
MAPK1
MAPK14
MAPK3
MAPK8
MAPK9
MDM4
MFN2
MIOX
MIR137
MIR17
MIR212
MIR214
MIR30B
MIR424
MIR4715
MIR522
MIR6852
MIR761
MIR9-1
MIR9-2
MIR9-3
MLLT1
MMD
MMP13
MT1DP
MT1G
MT3
MTCH1
MTDH
MTF1
MTOR
MUC1
MYB
NCF2
NCOA3
NCOA4
NEDD4
NEDD4L
NF2
NFE2L2
NFS1
NGB
NNMT
NOS2
NOX1
NOX3
NOX4
NOX5
NQO1
NR1D1
NR1D2
NR4A1
NR5A2
NRAS
NT5DC2
OSBPL9
OTUB1
OXSR1
P4HB
PANX1
PANX2
PARK7
PCK2
PEBP1
PEX10
PEX12
PEX2
PEX3
PEX6
PGD
PHF21A
PHKG2
PIK3CA
PIR
PLA2G6
PLIN2
PLIN4
PML
POM121L12
POR
PPARA
PPP1R13L
PRDX1
PRDX6
PRKAA1
PRKAA2
PRKCA
PROM2
PSAT1
PTEN
PTGS2
PVT1
RB1
RELA
RGS4
RHEBP1
RIPK1
RNF113A
RPL8
RPTOR
RRM2
SAT1
SCD
SCP2
SELENOS
SESN2
SETD1B
SIAH2
SIRT1
SIRT3
SLC11A2
SLC16A1
SLC1A4
SLC1A5
SLC25A28
SLC2A1
SLC2A12
SLC2A14
SLC2A3
SLC2A6
SLC2A8
SLC38A1
SLC39A14
SLC3A2
SLC40A1
SLC7A11
SLC7A5
SMAD7
SNCA
SNORA16A
SNX4
SOCS1
SP1
SQSTM1
SRC
SREBF1
SREBF2
SRXN1
STAT3
STEAP3
STING1
STK11
STMN1
SUV39H1
TAZ
TBK1
TF
TFAM
TFAP2A
TFAP2C
TFR2
TFRC
TGFB1
TGFBR1
TIMM9
TLR4
TMBIM4
TNFAIP3
TP53
TP63
TRIB3
TSC1
TSC22D3
TTPA
TUBE1
TXNIP
TXNRD1
UBC
ULK1
ULK2
USP7
VDAC2
VDR
VEGFA
VLDLR
WIPI1
WIPI2
WWTR1
XBP1
YWHAE
YY1AP1
ZEB1
ZFAS1
ZFP36
ZFP69B
ZNF419

## Sheet: hypoxia markers
Gene
ACKR3
ADM
ADORA2B
AK4
AKAP12
ALDOA
ALDOB
ALDOC
AMPD3
ANGPTL4
ANKZF1
ANXA2
ATF3
ATP7A
B3GALT6
B4GALNT2
BCAN
BCL2
BGN
BHLHE40
BNIP3L
BRS3
BTG1
CA12
CASP6
CAV1
CAVIN1
CAVIN3
CCN1
CCN2
CCN5
CCNG2
CDKN1A
CDKN1B
CDKN1C
CHST2
CHST3
CITED2
COL5A1
CP
CSRP2
CXCR4
DCN
DDIT3
DDIT4
DPYSL4
DTNA
DUSP1
EDN2
EFNA1
EFNA3
EGFR
ENO1
ENO2
ENO3
ERO1A
ERRFI1
ETS1
EXT1
F3
FAM162A
FBP1
FOS
FOSL2
FOXO3
GAA
GALK1
GAPDH
GAPDHS
GBE1
GCK
GCNT2
GLRX
GPC1
GPC3
GPC4
GPI
GRHPR
GYS1
HAS1
HDLBP
HEXA
HK1
HK2
HMOX1
HOXB9
HS3ST1
HSPA5
IDS
IER3
IGFBP1
IGFBP3
IL6
ILVBL
INHA
IRS2
ISG20
JMJD6
JUN
KDELR3
KDM3A
KIF5A
KLF6
KLF7
KLHL24
LALBA
LARGE1
LDHA
LDHC
LOX
LXN
MAFF
MAP3K1
MIF
MT1E
MT2A
MXI1
MYH9
NAGK
NCAN
NDRG1
NDST1
NDST2
NEDD4L
NFIL3
NOCT
NR3C1
P4HA1
P4HA2
PAM
PCK1
PDGFB
PDK1
PDK3
PFKFB3
PFKL
PFKP
PGAM2
PGF
PGK1
PGM1
PGM2
PHKG1
PIM1
PKLR
PKP1
PLAC8
PLAUR
PLIN2
PNRC1
PPARGC1A
PPFIA4
PPP1R15A
PPP1R3C
PRDX5
PRKCA
PYGM
RBPJ
RORA
RRAGD
S100A4
SAP30
SCARB1
SDC2
SDC3
SDC4
SELENBP1
SERPINE1
SIAH2
SLC25A1
SLC2A1
SLC2A3
SLC2A5
SLC37A4
SLC6A6
SRPX
STBD1
STC1
STC2
SULT2B1
TES
TGFB3
TGFBI
TGM2
TIPARP
TKTL1
TMEM45A
TNFAIP3
TPBG
TPD52
TPI1
TPST2
UGP2
VEGFA
VHL
VLDLR
WSB1
XPNPEP1
ZFP36
ZNF292

## Sheet: Signaling  pathway
TGF-EMT_SIGNALING_DN	http://www.gsea-msigdb.org/gsea/msigdb/cards/ ABLIM1	ADORA2B	AGR2	ALDH1A3	ALDH3A2	ALDH5A1	ANK3	AQP3	AREG	ARHGAP29	ATP8B1	BIRC3	C1orf115	C1orf116	CAVIN2	CD9	CDH1	CEACAM6	CEBPD	CFB	CFH	CITED2	CP	CXADR	CYB5A	CYP1B1	DEFB1	DEPTOR	DST	EHF	ELF3	EMP1	EPAS1	EPB41L4B	EPCAM	ERBB3	EREG	ERMP1	ESRP1	FA2H	FGFBP1	FOXA2	GDF15	GLDC	GPRC5C	GRTP1	GSE1	GULP1	HOOK1
TGF-EMT_SIGNALING_UP	http://www.gsea-msigdb.org/gsea/msigdb/cards/ ABCA1	ACKR3	ACTN1	ADAM12	ADAM19	ADAMTS6	AKT3	ALOX5AP	AMIGO2	ANGPTL4	ANKLE2	AP1S2	APBB2	ARFGAP1	ARHGEF40	ARNTL	BHLHE40	BMP1	BMP2	BMPR2	BPGM	C3orf52	CALD1	CCN2	CD59	CDH11	CDH2	CDK14	CHRNA9	CHST11	COL1A1	COL3A1	COL4A1	COL4A2	COL5A1	COL5A2	COL6A3	COL7A1	CRLF1	CYTH1	DAAM1	DACT1	DHRS2	DIXDC1	DLC1	DOCK4	DSE	DUSP10	ELK3
MAPK_SIGNALING	http://www.gsea-msigdb.org/gsea/msigdb/cards/ AKT1	AKT2	AKT3	ARRB1	ARRB2	ATF2	ATF4	BDNF	BRAF	CACNA1A	CACNA1B	CACNA1C	CACNA1D	CACNA1E	CACNA1F	CACNA1G	CACNA1H	CACNA1I	CACNA1S	CACNA2D1	CACNA2D2	CACNA2D3	CACNA2D4	CACNB1	CACNB2	CACNB3	CACNB4	CACNG1	CACNG2	CACNG3	CACNG4	CACNG5	CACNG6	CACNG7	CACNG8	CASP3	CD14	CDC25B	CDC42	CHP1	CHP2	CHUK	CRK	CRKL	DAXX	DDIT3	DUSP1	DUSP10	DUSP14
HIF-1_SIGNALING_Increase_oxygen_delivery	http://www.gsea-msigdb.org/gsea/msigdb/cards/	EPO	TF	TFRC	VEGF	FLT1	EGF	SERPINE1	ANGPT	TEK	EDN1	NOS2	NOS3	HMDOX1	NPPA TIMP1
HIF-1_SIGNALING_Reduce_oxygen_consumption	http://www.gsea-msigdb.org/gsea/msigdb/cards/	SLC2A1	PDK1	HK	PFKL	ALDOA	ENO1	GAPDH	PGK1	PFKFB3	LDHA	BCL2	CDKN1A	CDKN1B
NOTCH_SIGNALING	http://www.gsea-msigdb.org/gsea/msigdb/cards/HALLMARK_NOTCH_SIGNALING	JAG1	NOTCH3	NOTCH2	APH1A	HES1	CCND1	FZD1	PSEN2	FZD7	DTX1	DLL1	FZD5	MAML2	NOTCH1	PSENEN	WNT5A	CUL1	WNT2	DTX4	SAP30	PPARD	KAT2A	HEYL	SKP1	RBX1	TCF7L2	ARRB1	LFNG	PRKCA	DTX2	ST3GAL6	FBXW11
KRAS_SIGNALING_UP	http://www.gsea-msigdb.org/gsea/msigdb/cards/HALLMARK_KRAS_SIGNALING_UP	ANGPTL4	ITGA2	SPRY2	HBEGF	RBP4	HSD11B1	ETV4	GLRX	DUSP6	SCG5	ETV5	ITGB2	AKT2	PPBP	G0S2	GABRA3	IRF8	BIRC3	FGF9	DCBLD2	INHBA	TFPI	TSPAN1	ADAM8	SLPI	PRKG2	MMP11	MMP10	TMEM158	TNFAIP3	PRDM1	GALNT3	ETS1	MMP9	WNT7A	IGFBP3	SPP1	ETV1	CLEC4A	CCND2	TSPAN7	ITGBL1	EMP1	CDADC1	KIF5C	TRIB2	SDCCAG8	PCP4
KRAS_SIGNALING_DN	http://www.gsea-msigdb.org/gsea/msigdb/cards/HALLMARK_KRAS_SIGNALING_DN	CDH16	SPTBN2	FGFR3	NOS1	PDE6B	SIDT1	NTF3	SCN10A	TAS2R4	DTNB	HTR1D	MAST3	SLC6A3	CLDN8	TGM1	PCDHB1	THRB	YPEL1	RYR2	GDNF	CAMK1D	AMBN	LFNG	SERPINA10	ALOX12B	CALCB	FGGY	SPRR3	ATP6V1B1	EDN1	UPK3B	GAMT	PRODH	RYR1	GPR19	SLC29A3	EDN2	GPRC5C	C5	ZC2HC1C	EDAR	KCNMB1	TENT5C	STAG3	KRT4	SLC25A23	INSL5	GP1BA
HYPOXIA	http://www.gsea-msigdb.org/gsea/msigdb/cards/HALLMARK_HYPOXIA	PGK1	PDK1	GBE1	PFKL	ALDOA	ENO2	PGM1	NDRG1	HK2	ALDOC	GPI	MXI1	SLC2A1	P4HA1	ADM	P4HA2	ENO1	PFKP	AK4	FAM162A	PFKFB3	VEGFA	BNIP3L	TPI1	ERO1A	KDM3A	CCNG2	LDHA	GYS1	GAPDH	BHLHE40	ANGPTL4	JUN	SERPINE1	LOX	GCK	PPFIA4	MAFF	DDIT4	SLC2A3	IGFBP3	NFIL3	FOS	RBPJ	HK1	CITED2	ISG20	GALK1
[truncated: 218 more columns]

## Sheet: immune
aDCs	na	CD83	LAMP3	CCL1
APC_co_inhibition	na	C10orf54	CD274	LGALS9	PDCD1LG2	PVRL3
APC_co_stimulation	na	CD40	CD58	CD70	ICOSLG	SLAMF1	TNFSF14	TNFSF15	TNFSF18	TNFSF4	TNFSF8	TNFSF9
B_cells	na	BACH2	BANK1	BLK	BTLA	CD79A	CD79B	FCRL1	FCRL3	HVCN1	RALGPS2
CCR	na	CCL16	TPO	TGFBR2	CXCL2	CCL14	TGFBR3	IL11RA	CCL11	IL4I1	IL33	CXCL12	CXCL10	BMPER	BMP8A	CXCL11	IL21R	IL17B	TNFRSF9	ILF2	CX3CR1	CCR8	TNFSF12	CSF3	TNFSF4	BMP3	CX3CL1	BMP5	CXCR2	TNFRSF10D	BMP2	CXCL14	CCL28	CXCL3	BMP6	CCL21	CXCL9	CCL23	IL6	TNFRSF18	IL17RD	IL17D	IL27	CCL7	IL1R1	CXCR4	CXCR2P1	TGFB1I1	IFNGR1
CD8+_T_cells	na	CD8A
Check-point	na	IDO1	LAG3	CTLA4	TNFRSF9	ICOS	CD80	PDCD1LG2	TIGIT	CD70	TNFSF9	ICOSLG	KIR3DL1	CD86	PDCD1	LAIR1	TNFRSF8	TNFSF15	TNFRSF14	IDO2	CD276	CD40	TNFRSF4	TNFSF14	HHLA2	CD244	CD274	HAVCR2	CD27	BTLA	LGALS9	TMIGD2	CD28	CD48	TNFRSF25	CD40LG	ADORA2A	VTCN1	CD160	CD44	TNFSF18	TNFRSF18	BTNL2	C10orf54	CD200R1	TNFSF4	CD200	NRP1
Cytolytic_activity	na	PRF1	GZMA
DCs	na	CCL17	CCL22	CD209	CCL13
HLA	na	HLA-E	HLA-DPB2	HLA-C	HLA-J	HLA-DQB1	HLA-DQB2	HLA-DQA2	HLA-DQA1	HLA-A	HLA-DMA	HLA-DOB	HLA-DRB1	HLA-H	HLA-B	HLA-DRB5	HLA-DOA	HLA-DPB1	HLA-DRA	HLA-DRB6	HLA-L	HLA-F	HLA-G	HLA-DMB	HLA-DPA1
iDCs	na	CD1A	CD1E
Inflammation-promoting	na	CCL5	CD19	CD8B	CXCL10	CXCL13	CXCL9	GNLY	GZMB	IFNG	IL12A	IL12B	IRF1	PRF1	STAT1	TBX21
Macrophages	na	C11orf45	CD68	CLEC5A	CYBB	FUCA1	GPNMB	HS3ST2	LGMN	MMP9	TM4SF19
Mast_cells	na	CMA1	MS4A2	TPSAB1
MHC_class_I	na	B2M	HLA-A	TAP1
Neutrophils	na	EVI2B	HSD17B11	KDM6B	MEGF9	MNDA	NLRP12	PADI4	SELL	TRANK1	VNN3
NK_cells	na	KLRC1	KLRF1
Parainflammation	na	CXCL10	PLAT	CCND1	LGMN	PLAUR	AIM2	MMP7	ICAM1	MX2	CXCL9	ANXA1	TLR2	PLA2G2D	ITGA2	MX1	HMOX1	CD276	TIRAP	IL33	PTGES	TNFRSF12A	SCARB1	CD14	BLNK	IFIT3	RETNLB	IFIT2	ISG15	OAS2	REL	OAS3	CD44	PPARG	BST2	OAS1	NOX1	PLA2G2A	IFIT1	IFITM3	IL1RN
pDCs	na	CLEC4C	CXCR3	GZMB	IL3RA	IRF7	IRF8	LILRA4	PHEX	PLD4	PTCRA
T_cell_co-inhibition	na	BTLA	C10orf54	CD160	CD244	CD274	CTLA4	HAVCR2	LAG3	LAIR1	TIGIT
T_cell_co-stimulation	na	CD2	CD226	CD27	CD28	CD40LG	ICOS	SLAMF1	TNFRSF18	TNFRSF25	TNFRSF4	TNFRSF8	TNFRSF9	TNFSF14
T_helper_cells	na	CD4
Tfh	na	PDCD1	CXCL13	CXCR5
Th1_cells	na	IFNG	TBX21	CTLA4	STAT4	CD38	IL12RB2	LTA	CSF2
Th2_cells	na	PMCH	LAIR2	SMAD2	CXCR6	GATA3	IL26
TIL	na	ITM2C	CD38	THEMIS2	GLYR1	ICOS	F5	TIGIT	KLRD1	IRF4	PRKCQ	FCRL5	SIRPG	LPXN	IL2RG	CCL5	LCK	TRAF3IP3	CD86	MAL	LILRB1	DOK2	CD6	PAG1	LAX1	PLEK	PIK3CD	SLAMF1	XCL1	GPR171	XCL2	TBX21	CD2	CD53	KLHL6	SLAMF6	CD40	SIT1	TNFRSF4	CD79A	CD247	LCP2	CD3D	CD27	SH2D1A	FYB	ARHGAP30	ACAP1	CST7
Treg	na	IL12RB2	TMPRSS6	CTSC	LAPTM4B	TFRC	RNF145	NETO2	ADAT2	CHST2	CTLA4	NFE2L3	LIMA1	IL1R2	ICOS	HSDL2	HTATIP2	FKBP1A	TIGIT	CCR8	LTA	SLC35F2	IL21R	AHCYL1	SOCS2	ETV7	BCL2L1	RRAGB	ACSL4	CHRNA6	BATF	LAX1	ADPRH	TNFRSF4	ANKRD10	CD274	CASP1	LY75	NPTN	SSTR3	GRSF1	CSF2RB	TMEM184C	NDFIP2	ZBTB38	ERI1	TRAF3	NAB1	HS3ST3B1
Type_I_IFN_Reponse	na	DDX4	IFIT1	IFIT2	IFIT3	IRF7	ISG20	MX1	MX2	RSAD2	TNFSF10
Type_II_IFN_Reponse	na	GPR146	SELP	AHR
[truncated: 213 more columns]

## Sheet: EMT
Gene Signature	Platform	Genes	Source
Pan-F-TBRS	Gene expression profiling	ACTA2, ACTG2, ADAM12, ADAM19, CNN1, COL4A1, CTGF, CTPS1, FAM101B, FSTL3, HSPB1, IGFBP3, PXDC1, SEMA7A, SH3PXD2A, TAGLN, TGFBI, TNS1, TPM1	experimentally determined pan-fibroblast TGF-β response signature (see methods for details)
Antigen processing machinery	Gene expression profiling	B2M, HLA-A, HLA-B, HLA-C, TAP1, TAP2	PMID: 27855702
EMT (1)	Gene expression profiling	CLDN3, CLDN7, CLDN4, CDH1, VIM, TWIST1, ZEB1, ZEB2	PMID: 24520177
FGFR3-related genees	Gene expression profiling	FGFR3, TP63, WNT7B	PMID: 22553347
Angiogenesis	Gene expression profiling	CDH5, SOX17, SOX18, TEK	PMID: 22553347
EMT2	Gene expression profiling	AXL, FAP, LOXL2, ROR2, TAGLN, TWIST2, WNT5A	PMID: 26997480
EMT3	Gene expression profiling	FOXF1, GATA6, SOX9, TWIST1, ZEB1, ZEB2	PMID: 27321955
WNT target	Gene expression profiling	EFNB3, MYC, TCF12, VEGFA	PMID: 25970248
