# Supplementary material for: Integrative analysis of ferroptosis in the hypoxic microenvironment of gastric cancer unveils the immune landscape and personalized therapeutic strategies
Source: Front Oncol. 2025 Jan 13;14:1499580. doi: 10.3389/fonc.2024.1499580 (PMC11769819; doi:10.3389/fonc.2024.1499580)
Supplement: Supplementary file 6 [file Table2.xlsx]

## Sheet: FRGs
gene	conMean	treatMean	logFC	pValue	fdr	types
HELLS	0.683985	3.456	2.33707	3.92798e-17	1.21767e-14	suppressor
CGAS	1.31093	4.57337	1.80267	1.17422e-15	1.21336e-13	suppressor
FANCD2	0.715818	2.75429	1.94401	1.99287e-15	1.54447e-13	suppressor
PVT1	0.778515	3.54665	2.18766	1.2536e-14	7.7723e-13	suppressor
AURKA	3.47839	15.2662	2.13385	2.70766e-14	1.39896e-12	marker
GDF15	5.73048	43.4056	2.92115	5.63805e-14	1.94199e-12	marker
STMN1	8.02187	21.6699	1.43368	4.07287e-13	1.14781e-11	marker
NOX4	0.140637	0.609593	2.11587	1.8114e-12	4.11402e-11	driver
AKR1C1	13.0575	3.21148	-2.02357	1.85794e-12	4.11402e-11	suppressor
AKR1C2	11.9761	3.223	-1.89368	1.61574e-12	4.11402e-11	suppressor
BID	3.77888	8.91601	1.23844	2.68033e-12	4.88765e-11	driver
ZFP69B	0.426329	1.10741	1.37715	2.58092e-12	4.88765e-11	marker
RRM2	5.99611	19.3484	1.69012	3.95442e-12	6.45195e-11	marker
HBA1	11.0902	2.47235	-2.16534	5.33283e-12	8.26589e-11	marker
SUV39H1	2.05241	4.51254	1.13662	7.35873e-12	1.08629e-10	marker
CTSB	70.9673	170.734	1.26653	2.05332e-11	2.75011e-10	driver
SLC1A5	16.4228	48.3908	1.55904	2.61327e-11	3.11582e-10	driver
MMP13	0.0341416	0.816218	4.57935	3.9713e-11	4.55964e-10	driver
NOX1	0.192752	5.05731	4.71355	5.04019e-11	5.38778e-10	driver
TFRC	10.9561	31.1706	1.50846	2.24284e-10	2.04495e-09	driver
TRIB3	1.80493	10.4008	2.52668	9.08223e-10	7.03873e-09	marker
MYB	1.35021	5.78954	2.10027	2.25626e-09	1.62661e-08	driver
VEGFA	5.35188	13.8278	1.36946	2.77061e-09	1.95202e-08	marker
SLC2A12	3.69551	1.81246	-1.02783	8.10334e-09	4.92556e-08	marker
PLIN4	22.1235	4.00824	-2.46454	8.62837e-09	5.14384e-08	marker
DUSP1	290.52	97.9552	-1.56844	9.09103e-09	5.3174e-08	marker
TSC22D3	47.6118	18.1005	-1.39529	1.07394e-08	6.05314e-08	marker
FNDC5	2.47913	0.658128	-1.91339	1.3212e-08	7.18545e-08	suppressor
ZFAS1	20.0757	40.8978	1.02658	1.3212e-08	7.18545e-08	driver
HAMP	0.0808926	0.362271	2.16299	1.40559e-08	7.38531e-08	marker
TFAP2A	1.56532	3.38803	1.11399	2.94291e-07	1.40354e-06	suppressor
CDCA3	2.02324	4.28347	1.08211	3.02682e-07	1.42169e-06	driver
PSAT1	7.11969	21.086	1.5664	3.26203e-07	1.4871e-06	marker
SLC2A1	13.0779	34.6064	1.40391	1.06166e-06	4.33045e-06	marker
TXNIP	287.769	137.675	-1.06365	1.42426e-06	5.66052e-06	marker
IFNG	0.182752	0.765142	2.06584	1.58278e-06	6.21089e-06	driver
CDKN1A	82.3451	38.454	-1.09855	2.00706e-06	7.77735e-06	suppressor
ZFP36	462.671	165.318	-1.48474	2.07839e-06	7.95433e-06	suppressor
CDO1	1.55868	0.767978	-1.02119	2.43063e-06	9.07825e-06	driver
KRAS	6.6225	16.629	1.32825	4.77668e-06	1.6453e-05	driver
CDKN2A	0.886816	7.97615	3.16899	5.28425e-06	1.80013e-05	driver
ANGPTL7	1.96255	0.378157	-2.37567	1.09358e-05	3.45929e-05	marker
PRKAA2	2.67348	0.956931	-1.48223	1.71651e-05	5.11653e-05	driver
ARRDC3	0.931351	0.349492	-1.41406	2.15989e-05	6.25762e-05	marker
SCD	22.3786	57.9493	1.37267	3.77973e-05	0.000102782	suppressor
MIOX	0.0856555	0.614134	2.84194	8.37403e-05	0.000207676	driver
MT1G	161.184	55.306	-1.5432	8.626e-05	0.000210556	suppressor
NR5A2	1.24974	2.52665	1.0156	9.01377e-05	0.000218302	suppressor
ALOXE3	0.087653	0.240523	1.4563	0.000185282	0.000410266	driver
CAV1	51.5963	22.5593	-1.19355	0.000212382	0.000454059	suppressor
ATP6V1G2	0.919125	0.28092	-1.7101	0.000283807	0.000598505	marker
NCF2	2.39984	4.80526	1.00168	0.000422739	0.000873662	marker
JUN	142.545	63.7638	-1.16061	0.00049567	0.00099134	suppressor
FADS2	2.11046	4.94402	1.22813	0.00132205	0.00252986	suppressor
CYP4F8	0.00561504	0.0421693	2.90882	0.00197269	0.00357621	marker
NGB	0.763155	0.0954431	-2.99926	0.00269691	0.00477739	marker
AKR1C3	49.3953	21.165	-1.22269	0.00288412	0.00505129	suppressor
SLC7A11	1.5564	3.11789	1.00236	0.00309004	0.00538152	suppressor
DRD5	0.0090654	0.0362461	1.99938	0.00322237	0.00551898	marker

## Sheet: Hypoxia DEGs
gene	conMean	treatMean	logFC	pValue	fdr
B4GALNT2	0.651711	0.215768	-1.59475	0.000323495	0.00104026
BGN	56.2	226.456	2.01059	1.37515e-12	2.25524e-10
CCN5	1.94461	0.382224	-2.34699	7.86807e-09	1.6778e-07
CITED2	37.5361	17.521	-1.09919	9.39631e-10	3.85249e-08
COL5A1	13.9335	35.9579	1.36775	1.59567e-07	2.18075e-06
DUSP1	239.767	98.6926	-1.28062	0.000300338	0.00100521
EDN2	1.93228	0.760578	-1.34514	0.0132197	0.02436
EFNA1	15.1962	30.5169	1.0059	1.29401e-07	1.92925e-06
EFNA3	2.90212	6.54323	1.1729	1.24769e-06	1.05086e-05
FBP1	97.9143	39.2752	-1.3179	0.025881	0.0437576
HK2	6.58989	13.9811	1.08515	2.26755e-05	0.000119961
HOXB9	2.43883	7.32425	1.58649	2.65566e-06	1.74211e-05
IGFBP1	0.210861	1.74809	3.05141	1.08718e-06	1.01423e-05
IGFBP3	23.5734	54.3527	1.20519	1.11318e-06	1.01423e-05
LOX	3.00805	8.2235	1.45092	4.92627e-09	1.61582e-07
MT1E	115.516	53.7651	-1.10335	2.07877e-06	1.54963e-05
P4HA1	7.9831	16.5347	1.05047	3.84562e-10	2.10227e-08
PGF	0.900039	1.98852	1.14364	7.04457e-09	1.6778e-07
PPP1R3C	10.7738	3.04555	-1.82276	3.38483e-06	2.05597e-05
PYGM	3.55226	0.754612	-2.23493	1.28154e-06	1.05086e-05
SERPINE1	7.97311	35.7809	2.16597	4.82087e-11	3.95312e-09
SLC2A1	16.2106	34.8207	1.10301	5.71683e-05	0.000267874
SRPX	11.25	5.48181	-1.0372	2.61191e-07	3.05967e-06
STC1	4.60756	10.6431	1.20784	9.27788e-07	9.50983e-06
STC2	0.606998	1.72536	1.50714	3.02317e-08	4.958e-07
ZFP36	383.805	166.515	-1.20472	0.00154575	0.00429665
